# Supplementary material for: Metabolic Dysfunction-Associated Fatty Liver Disease in the National Health and Nutrition Examination Survey 2017–2020: Epidemiology, Clinical Correlates, and the Role of Diagnostic Scores
Source: Metabolites. 2022 Nov 5;12(11):1070. doi: 10.3390/metabo12111070 (PMC9697527; doi:10.3390/metabo12111070)
Supplement: Supplementary file 1 [file metabolites-12-01070-s001.zip]

Archive with 1 entries (1 files):
- metabolites-1999527-supplementary.pdf
